# Supplementary material for: Sexual dimorphism in the Chinese endemic species Pachyhynobius shangchengensis Fei, Qu and Wu, 1983 (Urodela: Hynobiidae)
Source: PeerJ. 2019 Feb 19;7:e6408. doi: 10.7717/peerj.6408 (PMC6385682; doi:10.7717/peerj.6408)
Supplement: Supplemental Information 1 [file peerj-07-6408-s001.xls]

## Sheet: 商城肥鲵形态数据SVL
The raw data of Pachyhynobius shangchengensis
Specimens Number	sex	snout-vent length	head length	head width	tail length	tail height	tail width	eye diameter	internarial space	intercanthal space	length of forelimb	length of hindlimb	distance between limbs	cloaca length	forelimb width	hindlimb width
1	♂	109.36	25.32	17.75	73.59	12.55	12.41	4.87	5.14	7.38	20.19	23.25	52.58	8.22	3.66	7.98
2	♂	112.26	26.24	21.24	77.21	17.12	15.43	4.73	5.73	7.1	21.29	26.06	50.73	8.88	5.15	8.51
3	♀	88.65	19.98	14.48	50.6	12.84	10.38	4.44	5.05	6.38	16.72	21.5	44.09	6.03	3.03	6.36
4	♂	116.99	28.03	20.47	82.77	16.83	14.02	4.91	5.82	7.86	21.98	26.47	56.75	8.3	3.54	7.29
5	♂	94.79	23.09	17.42	64.83	15.2	13.27	4.33	6.96	6.85	19.33	22.13	45.32	6.02	3.74	7.09
6	♂	99.94	24.84	18.91	71.76	15.21	13.99	4.81	5.72	7.75	18.88	24.18	44.59	6.96	4.05	7.82
7	♀	99.25	22.54	17.54	61.25	11.53	11.96	4.77	5.18	7.09	18.38	23.56	49.34	7.46	3.14	7.05
8	♂	83.49	19.72	15.77	62.29	13.59	11.31	4.42	5.13	6.89	19.3	22.11	40.27	6.69	3.2	6.34
9	♂	92.96	21.31	18.62	65.61	12.34	12.57	4.3	5.19	6.9	20.34	23.58	42.85	6.25	3.82	7.6
10	♀	94.22	21.17	16.21	60.27	12.83	11.06	4.32	4.9	6.71	17.8	23.5	44.14	6.41	3.14	7.1
11	♀	101.77	22.98	16.14	65.12	11.48	12.32	4.35	5.34	7.23	16.51	22.75	51.11	6.78	3.12	6.48
12	♂	95.33	23.68	18	65.76	13.98	13.23	4.43	5.66	7.66	19.56	24.2	42.76	7.49	4.82	8.7
13	♀	106.8	24	17.34	67.01	13.33	13.24	4.84	5.9	7.07	18.64	22.78	55.18	7.45	3.67	7.44
14	♂	102.78	24.64	19.29	72.41	15.32	12.81	4.75	5.38	8.13	22.72	24.39	48.04	6.98	4.68	5.78
15	♀	92.27	21.05	15.54	45.21	10.01	9.36	4	5.23	6.82	17.66	21.7	44.95	4.8	2.51	6.58
16	♂	99.96	24.44	19.57	68.46	15.35	13.53	4.39	6.26	7.32	21.51	26.3	46.69	5.85	3.93	8.33
17	♀	89.84	19.87	15.62	60.14	15.32	11.65	4	5.21	7.37	18	21.94	42.43	7.15	3.32	7.48
18	♂	96.32	23.06	16.61	65.05	14.87	12.5	4.49	5.63	7.03	19.35	24.66	45.29	6.68	3.6	6.66
19	♂	103.35	25.84	22.67	75.81	15.33	14.71	4.61	5.64	8.52	21.65	25.75	50.55	8.67	4.44	6.81
20	♀	91.75	21.29	15.91	63.63	12.66	9.93	4.03	5.2	7.11	18.88	22.65	47.24	6.56	3.03	5.69
21	♀	101.05	22.92	16.67	61.44	12.95	11.95	4.25	5.12	6.79	19.48	22.13	48.1	7.06	4.08	5.37
22	♀	106.57	24.32	18.59	70.22	16.46	13.93	5.13	5.71	7.12	18.75	24.44	52.71	7.17	3.51	8.29
23	♂	119.44	25.25	18.87	82.21	11.89	13.12	4.88	6.09	8.47	24.22	27.7	56.46	9.49	3.9	7.99
24	♀	100.7	22.9	15.72	62.75	12.64	11.76	4.96	5.32	7.15	20.42	23.18	48.4	7.52	3.12	7.19
25	♀	103.01	23.16	16.46	64.86	10.53	11.18	4.35	5.61	6.74	19.18	23.52	48.57	6.13	3.72	5.85
26	♀	111.52	25.71	20.56	75.53	16.2	14.09	5.28	6.19	8.08	15.86	25.27	52.68	8.51	3.79	7.26
27	♀	93.61	20.85	15.43	64.19	12.63	10.82	4.33	4.68	5.95	18.34	22.39	43.63	5.57	3.06	6.2
28	♀	100.11	22.88	17.45	59.7	16.84	12.21	4.68	5.49	7.37	19.01	23.9	46.88	8.46	4.02	6.84
29	♂	106.95	24.43	19.73	74.17	15.15	15.88	4.26	5.49	8.33	21.3	23.93	51.82	7.2	5.12	7.63
30	♀	99.38	22.56	19.63	68.29	12.84	12.91	4.86	5.71	6.96	21.16	23.59	47.07	6.37	3.88	7.5
31	♂	95.98	23.69	18.45	66.3	17.77	12.53	3.87	5.21	7.15	20.66	24.39	43.41	7.02	3.3	7.15
32	♂	102.3	25.4	19.69	75.65	13.77	13.23	3.99	5.62	8.39	22.08	23.3	48.08	5.97	4.84	7.27
33	♀	89.18	21.45	17.41	58.59	17.05	13.02	4.42	5.55	7.37	19.47	23.79	43.22	6.81	3.4	6.79
34	♀	98.42	22.92	16.75	73.73	14.23	13.7	4.28	5.63	6.75	17.62	22.96	48.06	5.72	3.4	8.96
35	♂	100.73	24.15	19.44	69.17	11.87	11.06	4.65	5.28	6.94	22.02	25.84	46.97	5.93	3.43	8.29
36	♀	103.26	21.95	16.82	61.96	14.85	12.15	4.74	5.6	7.39	18.96	26.02	48.31	7.71	3.65	6.73
37	♂	87.84	21.77	16.64	65.41	11	10.45	4.35	5.37	7	18.85	24.47	39.66	5.79	3.66	6.58
38	♂	105.16	23.53	19.46	70.96	13.82	14.17	4.21	5.28	7.26	22.71	23.84	49.12	6.9	3.89	4.91
39	♀	95.95	21.91	15.74	56.37	11.5	10.59	4.23	5.54	6.55	18.65	23.89	45.44	6.32	3.6	6.99
40	♀	99.93	22.74	17.4	70.56	17.75	11.63	4.41	5.19	6.86	19.09	23.89	48.82	10.13	3.36	6.82
41	♀	103.32	23.35	17.98	74.45	14.55	13.33	5.08	5.74	7.21	22.02	23.71	54.31	6.93	3.57	6.67
42	♂	113.38	26.02	19.2	78.02	13.1	13.46	4.34	6.06	7.82	20.54	25.04	55.11	8.45	4.33	5.81
43	♀	106.91	24.62	17.24	67.22	12.96	12.32	4.11	5.65	7.89	20.52	24.78	51.78	7.41	3.25	5.87
44	♀	112.68	25.76	20.28	77.99	15.28	14.82	4.39	6.04	7.7	19.51	26.17	56.66	6.63	4.06	5.12
45	♀	92.53	20.82	17.14	61.16	13.37	12.13	4.2	5.37	7.23	18.28	23.93	42.65	7.08	3.2	7.07
46	♀	102.87	23.81	16.84	56.24	11.33	10.7	4.27	5.54	6.95	20.48	24.81	48.8	6.79	2.94	7.3
47	♂	95.65	22.27	16.41	64.86	12.92	11.49	4.12	5.74	7.03	18.39	23.01	44.25	6.57	3.99	5.61
48	♂	92.39	22.6	16.52	68.44	12.52	11.48	4.44	4.98	7.31	19.52	22.23	46.14	7.51	3.43	6.15
49	♂	107.75	26.59	20.81	77.4	17.96	15.76	4.54	6.28	7.65	21.67	25.84	51.93	6.45	4.9	7.22
50	♀	103.03	26.69	18.32	64.7	16.49	12.76	4.42	5.75	6.98	19.21	25.02	51.61	7.01	3.62	4.71
51	♂	115.38	26.59	22.19	76.66	15.28	15.57	4.55	5.78	7.73	22.06	25.84	57.74	8.46	5.17	7.69
52	♀	108	24.64	19.71	69.5	18.78	14.2	3.95	5.85	6.85	20.61	23.69	47.38	7.26	3.62	6.93
53	♂	115.26	25.55	19.91	73.44	13.71	13.23	4.4	5.48	8.38	23.3	25.68	55.75	8.79	5.23	7.53
54	♀	116.32	25.32	20.86	80.22	15.23	14.52	4.4	6.31	8.11	21.16	26.15	57.19	7.63	4.15	6.87
55	♂	113.3	28.44	18.96	73.95	13.04	11.37	4.8	5.62	8.04	20.84	23.89	53.25	6.71	3.63	7.26
56	♂	117	28	21.46	88.18	14.25	14.12	5.55	6.39	8.09	22.54	26.17	54.08	8.28	5.23	8.46
57	♂	111.18	26.7	20.41	80.72	15.71	15.23	4.49	6.11	7.79	20.86	25.33	53.77	7.78	4.97	8.49
58	♂	94.85	22.01	16.42	58.05	11.33	11.6	4.07	5.05	6.75	18.35	25.79	43.16	5.93	3.1	6.85
59	♂	107.95	25.61	20.15	80.71	16.33	14.23	4.61	6.07	8.12	22.53	26.9	50.58	7.55	5.18	7.77
60	♀	98.62	23.52	16.35	67.84	13.34	11.22	4.28	5.36	7.26	17.88	24.02	46.58	6.8	3.98	6.51
61	♂	118.33	26.17	22.72	84.08	14.32	13.99	4.53	6.21	7.2	17.17	25.98	57.53	7.01	4.53	7.66
62	♀	99.31	22.65	16.05	66.22	14.12	12.67	4.33	5.39	6.65	19.68	22.8	50.15	5.3	4.17	5.54
63	♂	108.9	25.63	19.25	69.48	15.9	13.18	3.33	5.72	8.19	21.97	26.53	54.17	7.48	5.25	7.64
64	♀	85.9	19.68	13.58	52.46	11.28	9.86	3.75	4.27	5.46	17.55	19.63	42	7.45	2.25	5.43
65	♀	105.93	24.06	18.1	71.24	15.52	14.27	4.95	6.04	7.58	19.9	26.19	51.22	7.37	4.11	7.5
66	♀	95.77	22.2	17.18	61.79	13.51	11.79	4.17	5.88	7	17.82	22.27	45.53	6.41	3.39	5.31
67	♂	101.97	23.84	16.46	64.08	12.5	12.96	4.25	5.64	7.48	20.3	26.26	45.79	7.62	3.55	6.55
68	♀	104.21	22.3	17.47	67.32	12	11.45	4.54	5.18	7.67	18.6	23.84	48.48	8.43	3.55	5.62
69	♀	105.77	23.36	18.27	64.6	13.01	12.79	4.41	5.5	6.95	18.72	24.42	50.57	8.33	3.45	8.93
70	♀	89.06	18.77	17.45	55.4	12.08	10.47	4.16	5.62	6.73	17.76	19.28	41.66	6.38	3.21	6.21
71	♂	110.43	26.73	19.9	80.26	15.51	13.66	4.43	6.34	7.66	22.73	27.98	53.95	7.91	4.28	7.4
72	♀	98.31	22.76	16.08	60.74	14.66	12.11	4.44	5.05	7.19	18.9	22.37	50.2	6.84	2.8	7.53
73	♀	86.14	19.43	14.76	55.38	10.24	10.35	3.82	4.47	6.63	17.69	20.89	41.73	6.7	3.33	5.85
74	♀	84.76	19.24	13.95	55.99	12.2	10.11	3.62	4.57	6.14	18.51	21.14	41.84	5.42	2.77	5.49
75	♀	114.21	25.8	19.78	75.29	14.29	14.36	4.68	5.34	8.34	21.14	24.48	59.13	7.84	4.61	5.24
76	♀	109.43	24.87	19.25	67.56	16.36	14.52	4.44	5.98	7.96	20.16	24.76	52.96	7.78	3.94	7.97
77	♀	120.18	26.87	19.52	70.6	14.52	12.6	4.75	5.81	6.98	19.96	22.27	58	8.65	4.11	7
78	♀	105.47	24.16	17.92	68.13	13.09	12.12	3.947	5.28	7.13	21.82	25.42	49.26	6.94	4.06	7.65
79	♂	104.67	23.85	18.52	72.4	14.42	12.22	4.85	6.4	7.92	19.02	24.97	50.89	7.21	3.53	7.66
80	♂	105.67	24.29	19.13	74.13	15.46	11.88	4.55	5.93	7.48	23.22	25.64	51.34	6.88	4.02	8.42
81	♂	113.29	27.44	21.92	79.56	15.09	14.23	4.39	5.95	7.86	23.08	26.44	53.7	6.65	4.87	8.83
82	♀	97.35	24.24	19.43	64.34	14.29	12.85	4.69	4.9	6.79	18.75	24.3	49.8	7.19	3.92	6.07
83	♂	110.49	25.12	21.7	75.81	14.67	13.92	4.61	6.49	7.79	20.97	25.01	51.41	7.88	4.24	7.42
84	♀	92.28	21.28	15.62	58.45	14.81	11.6	4.99	5.28	6.54	17.75	21.36	41.89	6.59	3.3	6.85
85	♂	94.49	21.06	17.63	67.58	14.52	12.92	4.12	5.02	7.07	18.71	22.81	43.42	7.73	4.67	7.1
86	♀	85.11	18.88	15.7	57.16	12.48	11.79	4.21	5.87	7.09	18.13	21.06	41.96	4.3	3.45	6.42
87	♂	101.26	22.46	20.17	73.59	15.85	12.06	3.91	5.86	7.34	20.52	22.95	47.54	7.63	4.53	6.86
88	♂	98.06	22.46	18.35	65.54	11.38	10.86	3.99	5.49	7.3	19.07	24.99	42.67	7.2	3.59	5.92
89	♀	95.7	22.34	17.39	67.18	14.33	12.81	4	5.59	7.01	19.9	22.39	48.91	6.41	4.29	6.63
90	♀	108.82	23.26	18.74	80.97	14.98	13.23	4.73	6.1	7.43	20.2	24.88	52.35	7.97	3.33	7.34
91	♀	112.87	26.65	19.94	69.83	14.54	13.81	4.89	6.19	7.7	19.71	24.97	57.13	6.73	4.16	5.75
92	♂	106.55	24.97	20.7	68.64	17.78	13.61	4.01	5.66	8.79	24.16	23.75	50.2	7.52	4.58	7.87
93	♂	110.82	25.71	22.18	84.42	17.73	16.11	4.83	6.26	8.24	20.97	25.83	54.44	8.51	4.4	6.85
94	♂	100.43	23.44	20.12	75.01	13.51	12.69	4.7	5.49	6.92	19.2	23.3	46.65	6.95	4.62	7.95
95	♀	111.26	27.6	20.15	76.52	16.9	13.84	5.03	6.64	7.1	22.36	22.56	51.16	6.92	4.7	8.27
96	♀	108.55	21.76	19.17	71.2	13.79	12.71	4.14	5.51	6.62	20.86	26.33	53.99	6.06	4.02	6.67
97	♀	102.71	22.77	18.07	63.55	18.09	12.48	4.25	5.82	7.01	18.85	25	53.02	7.04	3.38	5.41
98	♀	92.16	21.14	17.04	53.75	12.19	12.27	4.56	6.55	6.38	19.96	23.9	45.35	7.21	4.08	6.61
99	♀	92.79	25.86	19.37	65.5	14.66	12.03	5.26	5.82	7.52	19.99	23.88	43.33	6.36	4.79	5.67
100	♂	102.56	23.8	20.46	80.76	15.31	14.75	4.43	5.47	7.6	21.78	25.17	51.46	6.47	4.4	7.74
101	♂	109.93	25.32	20.32	75.21	14.4	13.77	4.75	5.57	7.35	21.15	26.58	52.71	8.12	3.72	7.97
102	♂	96.01	21.61	16.99	54.69	11.14	10.85	4.25	5.28	6.57	17.95	21.32	49.54	7.56	2.56	5.52
103	♀	100.94	22.45	17.62	58.86	13.04	13.16	4.25	5.34	7.66	19.98	22.9	51.32	5.6	3.97	6.76
104	♀	87.17	20.02	15.87	55.5	11.65	10.23	4.4	5.01	6.28	17.27	21.82	45.64	5.5	2.46	5.23
105	♂	112.75	25.87	21.92	83.19	15.95	14.75	4.58	6.93	7.7	21.27	28.1	54.88	7.08	4.61	6.44
106	♀	102.85	23.8	18.69	70.41	13.7	11.93	4.64	5.7	6.22	20.74	23.87	49.9	7.67	3.77	6.69
107	♀	95.62	21.16	16.5	63.14	13.59	13.17	4.98	5.27	6.96	19.23	22.96	49.15	6.36	3.3	5.57
108	♀	110.59	23.01	19.56	76.16	15.05	13.82	4.57	6.41	8.23	21.45	24.86	55.65	7.26	4.51	8.76
109	♂	102.31	24.76	19.26	67.68	17.64	13	4.8	5.5	7.53	19.37	24.14	47.86	6.02	4.76	7.98
110	♀	96.09	22.57	18.23	65.35	16.9	13.83	3.91	5.58	7.71	17.75	20.12	46.82	8.36	3.42	6.82
111	♂	92.07	22.63	16.68	60.08	13.69	11.3	4.45	5.31	6.3	19.5	22.84	42.87	6.81	3.52	6.92
112	♂	112.44	24.05	22.08	78.99	14.88	13.11	5.26	6.15	8.71	20.33	24.57	50.13	8.25	3.78	7.38
113	♂	103.21	25.28	20.53	71.6	14.63	13.9	4.72	5.19	7.5	20.41	25.4	51.27	6.33	4.41	9.25
114	♀	112.01	24.82	17.96	69.24	14.36	11.98	4.08	5.48	7.67	20.59	25.91	51.03	8.8	3.6	7.54
115	♀	108.67	25.8	21.32	75.98	17.65	13.67	4.22	6.35	8.07	21.21	26.42	49.22	6.5	4.71	7.12
116	♂	91.77	22.53	17.83	58.13	13.5	12.43	4.18	5.39	6.69	19.68	19.83	40.24	6	3.37	6.58
117	♀	95.71	20.44	18.87	56.44	13.14	12.77	4.3	5.65	7.48	20.19	24.07	43.94	8.13	4.38	8.12
118	♂	102.17	24.75	19.22	61.93	15.94	13.69	4.32	6	7.19	20.32	23.78	45.89	7.75	3.76	6.43
119	♀	103.65	23.9	17.61	66.78	13.04	12.57	4.48	5.41	7.05	19.33	24.21	47.61	7.61	3.31	7.29
120	♀	110	25.34	18.51	72.91	12.83	12.43	4.63	5.78	7.12	20.34	25.44	54.96	7.3	3.77	5.1
121	♀	101.84	21.91	17.95	63.42	10.38	12.18	4.27	5.25	6.17	19.74	24.07	52.18	6.6	3.48	5.63
122	♂	103.53	24.12	19.22	66.7	10.96	13.65	4.47	6.02	7.25	22.32	27.38	48.45	7.54	3.35	5.23
123	♀	102.84	27.92	18.72	72.24	14.78	12.2	4.23	6.13	7.97	19.91	25.03	48.01	8.43	3.68	6.18
